# Supplementary material for: SHMT1 1420 and MTHFR 677 variants are associated with rectal but not colon cancer
Source: BMC Cancer. 2010 Oct 4;10:525. doi: 10.1186/1471-2407-10-525 (PMC2958941; doi:10.1186/1471-2407-10-525)
Supplement: Additional file 1 — Distribution, cancer risk and serum total homocysteine level of diplotypes. This file contains the distribution, cancer risk (OR and 95% CI) and mean serum total homocysteine (95% CI) level of unpooled SHMT1 1420/MTHFR 677 diplotypes. [file 1471-2407-10-525-S1.XLS]

## Sheet: Munka1
Diplotypes			D i s t r i b u t i o n						C a n c e r r i s k					S e r u m t o t a l h o m o c y s t e i n e [μM]
SHMT1 1420 /	Control	Colon cancer	p	Control	Rectal cancer	p		Colon cancer	p	Rectal cancer	p		Control	Colon cancer	Control	Rectal cancer
MTHFR 677	n (%)	n (%)		n (%)	n (%)			OR (95%CI)		OR (95%CI)			mean* (95% CI)	mean** (95% CI)	mean* (95% CI)	mean** (95% CI)
CC / CC	89 (19)	93 (20)	0.188	91 (19)	103 (21.5)	<0.001		1.00 (reference)		1.00 (reference)			15.4 (13.9-16.8)	20.7 (18.9-22.5)#	15.9 (14.6-17.2)	19.4 (18.0-20.8)#
CC / CT	92 (20)	92 (19)		96 (20)	113 (23.6)			0.94 (0.62-1.42)	0.778	1.04 (0.70-1.54)	0.857		15.2 (13.8-16.5)	21.0 (19.6-22.5)#	14.4 (13.6-15.2)	20.5 (19.2-21.8)#
CC / TT	39 (9)	40 (9)		33 (7)	33 (6.9)			0.97 (0.57-1.65)	0.910	0.88 (0.50-1.54)	0.659		17.9 (14.8-20.9)	22.3 (19.4-25.2)#	17.7 (15.2-20.3)	22.5 (19.1-26.0)#
CT / CC	97 (21)	87 (18)		104 (22)	69 (14.4)			0.86 (0.57-1.29)	0.462	0.57 (0.39-0.89)	0.012		18.3 (16.8-19.7)	23.1 (20.8-25.5)#	18.6 (17.2-20.0)†	18.7 (17.1-20.3)
CT / CT	75 (16)	91 (19)		75 (16)	99 (20.7)			1.15 (0.76-1.76)	0.506	1.16 (0.77-1.76)	0.472		20.0 (18.2-21.8)†	21.9 (19.9-23.8)	19.7 (17.9-21.4)†	21.2 (19.9-22.5)#
CT / TT	14 (3)	22 (5)		19 (4)	24 (5.0)			1.50 (0.73-3.14)	0.271	1.11 (0.57-2.17)	0.750		19.8 (15.8-23.8)	18.3 (14.9-21.7)	20.1 (16.9-23.3)†	19.9 (17.4-22.3)
TT / CC	30 (7)	28 (6)		31 (6)	18 (3.7)			0.90 (0.50-1.62)	0.721	0.51 (0.27-0.98)	0.043		20.4 (18.2-22.6)†	22.0 (19.8-24.2)	21.6 (19.1-24.2)†	22.8 (17.1-28.5)
TT / CT	19 (4)	13 (3)		23 (5)	19 (4.0)			0.66 (0.31-1.41)	0.279	0.72 (0.37-1.42)	0.355		21.6 (17.7-25.6)†	23.7 (16.3-31.1)	19.7 (17.4-22.1)†	20.3 (17.2-23.3)
TT / TT	6 (1)	6 (1)		6 (1)	1 (0.2)			0.95 (0.29-3.07)	0.933	0.15 (0.02-1.25)	0.080		23.3 (15.6-30.9)	19.9 (16.9-29.6)	21.6 (19.2-24.0)†	15.9 (13.2-23.0)
													* - adjusted for age, sex and BMI; ** - adjusted for age,sex, BMI and Dukes' stage
													† - different from CC/CC or CC/CT, Z-value test p<0.05
													# - different from control, Mann-Whitney U-test p<0.05
